# Supplementary material for: Treatment with integrase inhibitor suggests a new interpretation of HIV RNA decay curves that reveals a subset of cells with slow integration
Source: PLoS Pathog. 2017 Jul 5;13(7):e1006478. doi: 10.1371/journal.ppat.1006478 (PMC5513547; doi:10.1371/journal.ppat.1006478)
Supplement: S1 Dataset — Full quad therapy data used in the analyses described in the manuscript. (CSV) [file ppat.1006478.s003.csv]

ID	Time	log10VL	Group Therapy	NNRTI	RAL	PI
P202	0	4.792510754	Quad	1	0	1
P202	0.371527778	4.894980291	Quad	1	0	1
P202	0.621527778	4.84540814	Quad	1	0	1
P202	0.871527778	4.840168849	Quad	1	0	1
P202	1.121527778	4.828466547	Quad	1	0	1
P202	1.375	4.671913012	Quad	1	0	1
P202	1.621527778	4.817102404	Quad	1	0	1
P202	1.871527778	4.689220037	Quad	1	0	1
P202	2.121527778	4.293229925	Quad	1	0	1
P202	2.375	4.153082804	Quad	1	0	1
P202	2.621527778	4.078710505	Quad	1	0	1
P202	2.871527778	4.095796794	Quad	1	0	1
P202	4.048611111	3.839603729	Quad	1	0	1
P202	5	3.702775078	Quad	1	0	1
P202	6	3.324693914	Quad	1	0	1
P202	7	3.343014497	Quad	1	0	1
P202	8	3.284881715	Quad	1	0	1
P202	27	2.419955748	Quad	1	0	1
P202	42	2.004321374	Quad	1	0	1
P202	54	2.352182518	Quad	1	0	1
P204	0	4.488183949	Quad	1	0	1
P204	0.236111111	4.441600884	Quad	1	0	1
P204	0.5	4.525511261	Quad	1	0	1
P204	0.746527778	4.204662512	Quad	1	0	1
P204	0.996527778	4.25299858	Quad	1	0	1
P204	1.25	4.143670433	Quad	1	0	1
P204	1.493055556	3.93530569	Quad	1	0	1
P204	1.746527778	3.901022173	Quad	1	0	1
P204	1.996527778	3.631037697	Quad	1	0	1
P204	2.246527778	3.641275757	Quad	1	0	1
P204	2.496527778	3.322219295	Quad	1	0	1
P204	2.746527778	3.375480715	Quad	1	0	1
P204	3.881944444	2.814247596	Quad	1	0	1
P204	5	2.50242712	Quad	1	0	1
P204	6	2.509202522	Quad	1	0	1
P204	8	2.222716471	Quad	1	0	1
P204	9	2.217483944	Quad	1	0	1
P204	11	2.643452676	Quad	1	0	1
P204	13	1.963787827	Quad	1	0	1
P204	28	2.096910013	Quad	1	0	1
P204	42	2.093421685	Quad	1	0	1
P204	56	2.281033367	Quad	1	0	1
P205	0	5.661244609	Quad	1	0	1
P205	0.239583333	5.523095838	Quad	1	0	1
P205	0.489583333	5.859618579	Quad	1	0	1
P205	0.739583333	5.683047038	Quad	1	0	1
P205	0.989583333	5.946403134	Quad	1	0	1
P205	1.239583333	5.718003168	Quad	1	0	1
P205	1.489583333	5.498999364	Quad	1	0	1
P205	1.739583333	5.179551791	Quad	1	0	1
P205	1.989583333	5.363423933	Quad	1	0	1
P205	2.239583333	4.874249823	Quad	1	0	1
P205	2.489583333	4.653983907	Quad	1	0	1
P205	3	4.8143142	Quad	1	0	1
P205	4	4.459844642	Quad	1	0	1
P205	5	4.331832044	Quad	1	0	1
P205	6	4.112939976	Quad	1	0	1
P205	7	4.182756931	Quad	1	0	1
P205	8	4.145196406	Quad	1	0	1
P205	8	#NUM!	Quad	1	0	1
P205	9	3.887954704	Quad	1	0	1
P205	11	3.919862254	Quad	1	0	1
P205	14	3.960851154	Quad	1	0	1
P205	21	3.531606632	Quad	1	0	1
P205	28	3.478277832	Quad	1	0	1
P205	37	2.939519253	Quad	1	0	1
P205	48	2.757396029	Quad	1	0	1
P206	0	5.872564143	Quad	1	0	1
P206	0.263888889	5.974695872	Quad	1	0	1
P206	0.513888889	6.092755724	Quad	1	0	1
P206	0.763888889	5.913813852	Quad	1	0	1
P206	1.013888889	5.829368108	Quad	1	0	1
P206	1.263888889	5.728516105	Quad	1	0	1
P206	1.513888889	5.575649615	Quad	1	0	1
P206	1.763888889	5.349665984	Quad	1	0	1
P206	2.013888889	5.234264124	Quad	1	0	1
P206	2.263888889	5.096423331	Quad	1	0	1
P206	2.513888889	4.966892296	Quad	1	0	1
P206	2.763888889	4.962889987	Quad	1	0	1
P206	3.96875	4.760120785	Quad	1	0	1
P206	5	4.526339277	Quad	1	0	1
P206	6	4.476831629	Quad	1	0	1
P206	7	4.128399269	Quad	1	0	1
P206	8	4.012626351	Quad	1	0	1
P206	10	3.896250562	Quad	1	0	1
P206	12	3.847696021	Quad	1	0	1
P206	16	3.5132176	Quad	1	0	1
P206	22	3.440594262	Quad	1	0	1
P206	29	2.752816431	Quad	1	0	1
P206	43	3.120244796	Quad	1	0	1
P206	57	2.012837225	Quad	1	0	1
P207	0	4.529943402	Quad	1	0	1
P207	0.25	4.5470359	Quad	1	0	1
P207	0.5	4.345902796	Quad	1	0	1
P207	0.75	4.632558515	Quad	1	0	1
P207	1	4.626134979	Quad	1	0	1
P207	1.25	4.205637359	Quad	1	0	1
P207	1.5	4.42078062	Quad	1	0	1
P207	1.75	3.778802204	Quad	1	0	1
P207	2	4.261048643	Quad	1	0	1
P207	2.25	3.707144188	Quad	1	0	1
P207	2.5	3.583538819	Quad	1	0	1
P207	2.75	3.88834801	Quad	1	0	1
P207	4.03125	3.009025742	Quad	1	0	1
P207	5	3.433769834	Quad	1	0	1
P207	6	2.962842681	Quad	1	0	1
P207	7	3.186956335	Quad	1	0	1
P207	8	2.963787827	Quad	1	0	1
P207	9	2.328379603	Quad	1	0	1
P207	11	3.015359755	Quad	1	0	1
P207	15	2.665580991	Quad	1	0	1
P207	23	3.029383778	Quad	1	0	1
P207	30	2.914343157	Quad	1	0	1
P207	44	2.653212514	Quad	1	0	1
P207	57	2.136720567	Quad	1	0	1
P210	0	4.898670343	Quad	1	0	1
P210	0.25	5.169262864	Quad	1	0	1
P210	0.5	5.437290665	Quad	1	0	1
P210	0.75	5.295721	Quad	1	0	1
P210	1	5.143888758	Quad	1	0	1
P210	1.25	4.864451747	Quad	1	0	1
P210	1.479166667	4.867820908	Quad	1	0	1
P210	1.754861111	4.944235844	Quad	1	0	1
P210	2.006944444	4.965671971	Quad	1	0	1
P210	2.25	4.868879446	Quad	1	0	1
P210	2.5	4.840231595	Quad	1	0	1
P210	2.753472222	4.774954689	Quad	1	0	1
P210	4	3.98721923	Quad	1	0	1
P210	5	3.95230801	Quad	1	0	1
P210	6	4.10605484	Quad	1	0	1
P210	7	4.239074138	Quad	1	0	1
P210	8	3.773786445	Quad	1	0	1
P210	9	3.886829005	Quad	1	0	1
P210	12	3.555215405	Quad	1	0	1
P210	14	3.647578554	Quad	1	0	1
P210	21	3.35564305	Quad	1	0	1
P211	0	4.704665185	Quad	1	0	1
P211	0.25	4.893106776	Quad	1	0	1
P211	0.5	4.91586396	Quad	1	0	1
P211	0.75	4.866523626	Quad	1	0	1
P211	1	4.586992157	Quad	1	0	1
P211	1.25	4.56877649	Quad	1	0	1
P211	1.5	4.282758021	Quad	1	0	1
P211	1.75	4.739667262	Quad	1	0	1
P211	2.003472222	4.190611798	Quad	1	0	1
P211	2.25	4.261429416	Quad	1	0	1
P211	2.5	4.552071716	Quad	1	0	1
P211	3.795138889	3.815245592	Quad	1	0	1
P211	4.75	2.898725182	Quad	1	0	1
P211	6	3.055378331	Quad	1	0	1
P211	7	2.731588765	Quad	1	0	1
P211	8	2.940018155	Quad	1	0	1
P211	9	2.908485019	Quad	1	0	1
P211	12	2.600972896	Quad	1	0	1
P211	14	2.45484486	Quad	1	0	1
P211	19	2.029383778	Quad	1	0	1
P211	26	1.875061263	Quad	1	0	1
P211	42	1.698970004	Quad	1	0	1
P212	0	3.981456167	Quad	1	0	1
P212	0.253472222	4.888954128	Quad	1	0	1
P212	0.503472222	4.315340477	Quad	1	0	1
P212	0.753472222	4.247973266	Quad	1	0	1
P212	1.003472222	4.168143775	Quad	1	0	1
P212	1.253472222	4.026410681	Quad	1	0	1
P212	1.503472222	3.95230801	Quad	1	0	1
P212	1.753472222	3.797544514	Quad	1	0	1
P212	2.003472222	3.711469782	Quad	1	0	1
P212	2.253472222	3.758836225	Quad	1	0	1
P212	2.503472222	3.676236217	Quad	1	0	1
P212	2.753472222	3.436162647	Quad	1	0	1
P212	3.909722222	3.167317335	Quad	1	0	1
P212	5	3.244524512	Quad	1	0	1
P212	6	2.898176483	Quad	1	0	1
P212	7	2.849419414	Quad	1	0	1
P212	8	2.859738566	Quad	1	0	1
P212	9	2.688419822	Quad	1	0	1
P212	12	2.931966115	Quad	1	0	1
P212	14	2.488550717	Quad	1	0	1
P212	21	2.720159303	Quad	1	0	1
P212	26	2.336459734	Quad	1	0	1
P212	40	2.155336037	Quad	1	0	1
P212	52	2.372912003	Quad	1	0	1
