# Supplementary material for: Treatment with integrase inhibitor suggests a new interpretation of HIV RNA decay curves that reveals a subset of cells with slow integration
Source: PLoS Pathog. 2017 Jul 5;13(7):e1006478. doi: 10.1371/journal.ppat.1006478 (PMC5513547; doi:10.1371/journal.ppat.1006478)
Supplement: S2 Dataset — Full RAL-combination therapy data used in the analyses described in the manuscript. (CSV) [file ppat.1006478.s004.csv]

ID	Time	log10VL	Group Therapy	NNRTI	RAL	PI
Pat1	0	4.778794977	Combination	1	1	0
Pat1	0.083333333	4.768193962	Combination	1	1	0
Pat1	0.166666667	4.747520562	Combination	1	1	0
Pat1	0.25	4.845017378	Combination	1	1	0
Pat1	0.5	4.705846614	Combination	1	1	0
Pat1	0.75	4.62316656	Combination	1	1	0
Pat1	1	4.740709986	Combination	1	1	0
Pat1	1.25	4.712127561	Combination	1	1	0
Pat1	1.5	4.310395894	Combination	1	1	0
Pat1	1.75	4.365581573	Combination	1	1	0
Pat1	2	4.319043566	Combination	1	1	0
Pat1	2.996527778	4.092615391	Combination	1	1	0
Pat1	3.996527778	4.007235538	Combination	1	1	0
Pat1	7	3.270911639	Combination	1	1	0
Pat1	10	2.993876915	Combination	1	1	0
Pat1	16	2.220108088	Combination	1	1	0
Pat1	24	2.133538908	Combination	1	1	0
Pat1	29	2.096910013	Combination	1	1	0
Pat2	0	4.451924528	Combination	1	1	0
Pat2	0.083333333	4.341573002	Combination	1	1	0
Pat2	0.166666667	4.530033123	Combination	1	1	0
Pat2	0.25	4.340860362	Combination	1	1	0
Pat2	0.5	4.323417121	Combination	1	1	0
Pat2	0.75	4.353377595	Combination	1	1	0
Pat2	1	4.338974151	Combination	1	1	0
Pat2	1.25	4.166637294	Combination	1	1	0
Pat2	1.5	4.049799278	Combination	1	1	0
Pat2	1.75	4.069926969	Combination	1	1	0
Pat2	1.991666667	3.875697762	Combination	1	1	0
Pat2	3.009027778	3.530199698	Combination	1	1	0
Pat2	3.991666667	3.30920418	Combination	1	1	0
Pat2	6.991666667	2.684845362	Combination	1	1	0
Pat2	10	2.328379603	Combination	1	1	0
Pat2	14	2.146128036	Combination	1	1	0
Pat2	21	1.505149978	Combination	1	1	0
Pat2	28	1.146128036	Combination	1	1	0
Pat5	0	4.999539404	Combination	1	1	0
Pat5	0.083333333	4.506071875	Combination	1	1	0
Pat5	0.166666667	4.635010993	Combination	1	1	0
Pat5	0.25	4.4378615	Combination	1	1	0
Pat5	0.496527778	4.605983438	Combination	1	1	0
Pat5	0.75	4.557447046	Combination	1	1	0
Pat5	1	3.970811611	Combination	1	1	0
Pat5	1.25	4.413836013	Combination	1	1	0
Pat5	1.500694444	3.904769626	Combination	1	1	0
Pat5	1.751388889	3.824125834	Combination	1	1	0
Pat5	2	3.802705327	Combination	1	1	0
Pat5	3.013888889	3.451632947	Combination	1	1	0
Pat5	4.017361111	3.126456113	Combination	1	1	0
Pat5	7.041666667	2.790285164	Combination	1	1	0
Pat5	11	2.209515015	Combination	1	1	0
Pat5	14	2.064457989	Combination	1	1	0
Pat5	21	1.799340549	Combination	1	1	0
Pat5	28	1.681241237	Combination	1	1	0
Pat6	0	5.792248068	Combination	1	1	0
Pat6	0.083333333	5.815119306	Combination	1	1	0
Pat6	0.166666667	5.819630128	Combination	1	1	0
Pat6	0.25	6.097488802	Combination	1	1	0
Pat6	0.5	5.925577642	Combination	1	1	0
Pat6	0.749305556	5.921905908	Combination	1	1	0
Pat6	1	5.80952268	Combination	1	1	0
Pat6	1.25	5.726481882	Combination	1	1	0
Pat6	1.505555556	5.690872698	Combination	1	1	0
Pat6	1.752083333	5.638376426	Combination	1	1	0
Pat6	1.990972222	4.995731694	Combination	1	1	0
Pat6	3.052083333	4.662795595	Combination	1	1	0
Pat6	4.034722222	4.456062224	Combination	1	1	0
Pat6	7.045833333	3.78582792	Combination	1	1	0
Pat6	11	3.215901813	Combination	1	1	0
Pat6	14	2.654176542	Combination	1	1	0
Pat6	23	2.315970345	Combination	1	1	0
Pat6	28	1.69019608	Combination	1	1	0
Pat13	0	4.421719065	Combination	1	1	0
Pat13	0.083333333	4.56099399	Combination	1	1	0
Pat13	0.166666667	4.817433144	Combination	1	1	0
Pat13	0.239583333	4.896211957	Combination	1	1	0
Pat13	0.5	4.499164515	Combination	1	1	0
Pat13	0.75	4.566885109	Combination	1	1	0
Pat13	0.996527778	4.304662833	Combination	1	1	0
Pat13	1.25	4.476686743	Combination	1	1	0
Pat13	1.5	4.497012626	Combination	1	1	0
Pat13	1.75	4.078456818	Combination	1	1	0
Pat13	1.996527778	4.27140012	Combination	1	1	0
Pat13	2.986111111	4.17843014	Combination	1	1	0
Pat13	3.989583333	3.67329744	Combination	1	1	0
Pat13	7.003472222	3.251151343	Combination	1	1	0
Pat13	10	2.309630167	Combination	1	1	0
Pat13	14	2.155336037	Combination	1	1	0
Pat13	21	1.447158031	Combination	1	1	0
Pat13	29	1.579783597	Combination	1	1	0
Pat15	0	5.079669553	Combination	1	1	0
Pat15	0.083333333	4.999295872	Combination	1	1	0
Pat15	0.166666667	4.836482357	Combination	1	1	0
Pat15	0.25	4.795518534	Combination	1	1	0
Pat15	0.5	4.916911691	Combination	1	1	0
Pat15	0.75	4.796865615	Combination	1	1	0
Pat15	1	4.885412111	Combination	1	1	0
Pat15	1.25	4.7520177	Combination	1	1	0
Pat15	1.5	4.426332302	Combination	1	1	0
Pat15	1.753472222	4.548561382	Combination	1	1	0
Pat15	1.993055556	4.437290665	Combination	1	1	0
Pat15	2.902777778	4.040760524	Combination	1	1	0
Pat15	3.96875	3.818885415	Combination	1	1	0
Pat15	6.888888889	3.477699928	Combination	1	1	0
Pat15	10	2.967079734	Combination	1	1	0
Pat15	14	2.561101384	Combination	1	1	0
Pat15	23	2.357934847	Combination	1	1	0
Pat15	29	2.117271296	Combination	1	1	0
Pat16	0	4.488339158	Combination	1	1	0
Pat16	0.076388889	4.381385866	Combination	1	1	0
Pat16	0.163194444	4.503981241	Combination	1	1	0
Pat16	0.25	4.39141151	Combination	1	1	0
Pat16	0.5	4.290012339	Combination	1	1	0
Pat16	0.75	4.374436715	Combination	1	1	0
Pat16	1.013888889	4.126910295	Combination	1	1	0
Pat16	1.253472222	4.178660459	Combination	1	1	0
Pat16	1.5	4.096318971	Combination	1	1	0
Pat16	1.75	3.917137753	Combination	1	1	0
Pat16	1.979166667	3.953759692	Combination	1	1	0
Pat16	3	3.835817354	Combination	1	1	0
Pat16	4.013888889	3.308777774	Combination	1	1	0
Pat16	8	2.631443769	Combination	1	1	0
Pat16	9	2.46686762	Combination	1	1	0
Pat16	15	1.995635195	Combination	1	1	0
Pat16	21	1.986771734	Combination	1	1	0
Pat16	29	1.041392685	Combination	1	1	0
Pat26	0	4.570028954	Combination	1	1	0
Pat26	0.083333333	4.430220226	Combination	1	1	0
Pat26	0.166666667	4.39119984	Combination	1	1	0
Pat26	0.25	4.34613773	Combination	1	1	0
Pat26	0.5	4.53058386	Combination	1	1	0
Pat26	0.75	4.307945076	Combination	1	1	0
Pat26	1	4.299420126	Combination	1	1	0
Pat26	1.25	4.344156394	Combination	1	1	0
Pat26	1.5	4.083896603	Combination	1	1	0
Pat26	1.75	3.956744545	Combination	1	1	0
Pat26	2	3.773347542	Combination	1	1	0
Pat26	2.996527778	3.62076049	Combination	1	1	0
Pat26	3.993055556	3.183554534	Combination	1	1	0
Pat26	5.990972222	3.220369632	Combination	1	1	0
Pat26	6	3.001733713	Combination	1	1	0
Pat26	9	2.556302501	Combination	1	1	0
Pat26	13	2.170261715	Combination	1	1	0
Pat26	20	1.785329835	Combination	1	1	0
Pat26	27	1.51851394	Combination	1	1	0
Pat27	0	4.503286664	Combination	1	1	0
Pat27	0.084722222	4.44639735	Combination	1	1	0
Pat27	0.167361111	4.466304006	Combination	1	1	0
Pat27	0.25	4.457503427	Combination	1	1	0
Pat27	0.495138889	4.215796133	Combination	1	1	0
Pat27	0.75	4.242839469	Combination	1	1	0
Pat27	0.997916667	4.104726044	Combination	1	1	0
Pat27	1.253472222	4.226213121	Combination	1	1	0
Pat27	1.5	4.191451014	Combination	1	1	0
Pat27	1.774305556	3.90330708	Combination	1	1	0
Pat27	2.010416667	3.806383502	Combination	1	1	0
Pat27	3.026388889	3.429267666	Combination	1	1	0
Pat27	4.011805556	3.179838928	Combination	1	1	0
Pat27	7.015277778	2.705863712	Combination	1	1	0
Pat27	10	2.326335861	Combination	1	1	0
Pat27	15	1.591064607	Combination	1	1	0
Pat28	0	4.741348602	Combination	1	1	0
Pat28	0.086805556	4.704905156	Combination	1	1	0
Pat28	0.172222222	4.703557893	Combination	1	1	0
Pat28	0.267361111	4.759395853	Combination	1	1	0
Pat28	0.500694444	4.66899127	Combination	1	1	0
Pat28	0.759027778	4.862554729	Combination	1	1	0
Pat28	1	4.704073264	Combination	1	1	0
Pat28	1.248611111	4.809222922	Combination	1	1	0
Pat28	1.496527778	4.54162916	Combination	1	1	0
Pat28	1.747222222	4.236310482	Combination	1	1	0
Pat28	2.013888889	4.050611731	Combination	1	1	0
Pat28	3.004166667	3.649821463	Combination	1	1	0
Pat28	4.009722222	3.701999475	Combination	1	1	0
Pat28	7.024305556	2.849419414	Combination	1	1	0
Pat28	10	2.176091259	Combination	1	1	0
Pat28	15	2.064457989	Combination	1	1	0
Pat28	22	1.748188027	Combination	1	1	0
Pat28	29	1.681241237	Combination	1	1	0
Pat32	0	4.899552404	Combination	1	1	0
Pat32	0.081944444	4.886772643	Combination	1	1	0
Pat32	0.165277778	4.796664513	Combination	1	1	0
Pat32	0.248611111	4.993894533	Combination	1	1	0
Pat32	0.498611111	4.811534792	Combination	1	1	0
Pat32	0.748611111	4.894094427	Combination	1	1	0
Pat32	0.998611111	4.957817919	Combination	1	1	0
Pat32	1.248611111	4.721398376	Combination	1	1	0
Pat32	1.498611111	4.577905217	Combination	1	1	0
Pat32	1.748611111	4.662625635	Combination	1	1	0
Pat32	1.998611111	4.806708948	Combination	1	1	0
Pat32	2.974305556	4.114577627	Combination	1	1	0
Pat32	3.963888889	3.845841907	Combination	1	1	0
Pat32	6.946527778	3.240299582	Combination	1	1	0
Pat32	9	2.938519725	Combination	1	1	0
Pat32	14	2.57863921	Combination	1	1	0
